# Supplementary material for: Drivers of within-host genetic diversity in acute infections of viruses
Source: PLoS Pathog. 2020 Nov 4;16(11):e1009029. doi: 10.1371/journal.ppat.1009029 (PMC7668575; doi:10.1371/journal.ppat.1009029)
Supplement: S1 Table — Rates shown were calculated based on a Q30 score cutoff. (XLSX) [file ppat.1009029.s002.xlsx]

## Sheet: Sheet1
Error type	95th percentile of distribution	Mean error ratea	Median error ratea
A>G	0.000104	6.21e-05	6e-05
C>T	8.7e-05	4.27e-05	3.8e-05
G>A	9.51e-05	4.91e-05	4.6e-05
T>C	0.000112	6.57e-05	6.3e-05
A>C	1.52e-05	7.48e-06	6e-06
A>T	9.54e-05	4.41e-05	4e-05
C>A	4.33e-05	1.86e-05	1.4e-05
C>G	2.02e-05	1.02e-05	9e-06
G>C	2.21e-05	1.12e-05	1e-05
G>T	3.67e-05	1.76e-05	1.6e-05
T>A	7.41e-05	3.48e-05	3.3e-05
T>G	1.85e-05	8.22e-06	6e-06
a Calculated based on the raw frequencies of mutations found in the high volume DNA baseline control sample.
