# Supplementary material for: Drivers of within-host genetic diversity in acute infections of viruses
Source: PLoS Pathog. 2020 Nov 4;16(11):e1009029. doi: 10.1371/journal.ppat.1009029 (PMC7668575; doi:10.1371/journal.ppat.1009029)
Supplement: S2 Table — (XLSX) [file ppat.1009029.s003.xlsx]

## Sheet: Sheet1
From\To	A	C	G	T	Total
A		1.03e-05	2.69e-05	8.88e-06	4.6e-05
C	2.96e-05		9.92e-07	1.17e-05	4.23e-05
G	3.43e-06	2.71e-06		1.12e-05	1.74e-05
U	4.32e-06	1.09e-05	7.79e-07		1.6e-05
Estimations are based on the differences in the medians of each mutation category between high volume RNA and DNA control libraries. They represent the median excess errors added by RT step. The RNA control library errors includes both the T7 RNA polymerase errors and SuperScript III errors, and therefore the provided estimates are expected to be upper bounds.
