# Supplementary material for: Drivers of within-host genetic diversity in acute infections of viruses
Source: PLoS Pathog. 2020 Nov 4;16(11):e1009029. doi: 10.1371/journal.ppat.1009029 (PMC7668575; doi:10.1371/journal.ppat.1009029)
Supplement: S3 Table — (XLSX) [file ppat.1009029.s004.xlsx]

## Sheet: Sheet1
Virus	Virus sample ID	Viral load (copies/ml)	Sampling compartment	#input genomesa	Volume	#sequenced genomesb	Fraction sequencedb	Mean coverage
HIV	1	13000000	Plasma	~1,180,000	H	~1,180	0.001	105022
HIV	2	1700000	Plasma	~300,000	M	~3,000	0.01	46836
HIV	3	700000	Plasma	~31,800	L	~3,180	0.1	82031
HIV	4	750000	Plasma	~136,000	M	~1,360	0.01	114887
HIV	5	2400000	Plasma	~218,000	M	~2,180	0.01	74679
HIV	6	510000	Plasma	~92,000	M	~920	0.01	68882
HIV	7	2280000	Plasma	~83,000	M	~830	0.01	61333
HIV	8	534000	Plasma	~18,000	L	~1,800	0.1	100622
HIV	9	>10,000,000	Plasma	~363,000	M	~3,630	0.08	95789
RSV	1	655465	Nose swabs	131093	M	1275	0.01	11451
RSV	2	430279	Nose swabs	86056	M	2084	0.024	7753
RSV	3	2261608	Nose swabs	452322	M/H	2529	0.006	9811
RSV	4	3250291	Nose swabs	650058	M/H	3916	0.006	9982
RSV	5	514041	Nose swabs	102808	M	519	0.005	6092
RSV	6	256825	Nose swabs	51365	L/M	115	0.002	13930
RSV	7	273892	Nose swabs	54778	L/M	1824	0.033	8812
RSV	8	720462	Nose swabs	144092	M	1810	0.013	11505
RSV	9	108208	Nose swabs	21642	L	764	0.035	8279
RSV	10	94244	Nose swabs	18849	L	65	0.003	9317
RSV	11	1299363	Nose swabs	259873	M	1287	0.005	9875
RSV	12	1730379	Nose swabs	346076	M	4157	0.012	11529
RSV	13	621242	Nose swabs	124248	M	2516	0.02	10339
RSV	14	108208	Nose swabs	21642	L	570	0.026	10272
RSV	15	1794931	Nose swabs	358986	M	3151	0.009	10298
RSV	16	550137	Throat swabs	110028	M	1391	0.013	11153
RSV	17	94244	Throat swabs	18849	L	662	0.035	8960
RSV	18	3183439	Nose swabs	636688	M/H	5333	0.008	14008
RSV	19	110651	Nose swabs	22130	L	1167	0.053	6066
RSV	20	337658	Nose swabs	67532	L/M	1515	0.022	7612
RSV	21	378862	Nose swabs	75773	L/M	341	0.005	5246
RSV	22	59733	Nose swabs	11947	L	659	0.055	8370
RSV	23	171142	Nose swabs	34229	L	1453	0.042	14626
RSV	24	240283	Throat swabs	48057	L/M	105	0.002	8627
RSV	25	2077068	Nose swabs	415414	M/H	3705	0.009	11885
CMV	2	51575950	Amniotic fluid	~30,000	N/A	>10,000	NA	54316
CMV	3	13507500	Amniotic fluid	~30,000	N/A	>10,000	NA	43814
CMV	4	>8,000,000	Amniotic fluid	~30,000	N/A	>10,000	NA	42019
CMV	5	>29,000,000	Amniotic fluid	~30,000	N/A	>10,000	NA	55934
CMV	8	>5,000,000	Urine	~30,000	N/A	>10,000	NA	44841
CMV	9	>7,000,000	Saliva	~30,000	N/A	>10,000	NA	58330
CMV	10	5763100	Urine	~30,000	N/A	>10,000	NA	43961
CMV	11	>250,000,000	Saliva	~30,000	N/A	>10,000	NA	39843
CMV	12	2938000	Urine	~30,000	N/A	>10,000	NA	51698
CMV	13	>800,000,000	Saliva	~30,000	N/A	>10,000	NA	29205
aNumber of input genomes was calculated based on the measured viral load as supplied by the hospital, multiplied by volume of the input used for RT/PCR. For CMV, as a DNA virus, no RT step was needed so ~30,000 templates were used for PCR, diluted based on the viral load.
bNumber of viruses actually sequenced was taken from primer ID information if present, in the form of total number of unique primer IDs for the sample (for RSV samples). Otherwise it was approximated based on volume and on inferences from table S4. These are likely underestimates, as coverage is higher in the HIV samples than in the data in table S4, and since we show that addition of a barcode l…
