# Supplementary material for: Drivers of within-host genetic diversity in acute infections of viruses
Source: PLoS Pathog. 2020 Nov 4;16(11):e1009029. doi: 10.1371/journal.ppat.1009029 (PMC7668575; doi:10.1371/journal.ppat.1009029)
Supplement: S4 Table — Shown are the number of input genomes and the number of barcodes that correspond to number of sequenced genomes. n/a corresponds to a failed sequencing run. Coverage was aimed to be uniformly around 30,000 for all samples. For low volume samples, around 10% of genomes were sequenced, for medium volume about 1%, and for high volume samples around 0.1%. This suggests that coverage is the limiting factor in the experiment. (XLSX) [file ppat.1009029.s005.xlsx]

## Sheet: Sheet1
Volume	Dilution	Replica	#input genomes	#sequenced genomes	Fraction sequenced	Average coverage
L	0.01	A	10000	892	0.0892	30271
L	0.01	B	10000	861	0.0861	35832
L	0.01	C	10000	1101	0.1101	134958
L	1:1,000	A	10000	894	0.0894	31127
L	1:1,000	B	10000	911	0.0911	17093
L	1:1,000	C	10000	1219	0.1219	37423
L	1:2,000	A	10000	1031	0.1031	71414
L	1:2,000	B	10000	n/a	n/a	n/a
L	1:2,000	C	10000	451	0.0451	31956
L	1:5,000	A	10000	214	0.0214	5556
L	1:5,000	B	10000	545	0.0545	21746
L	1:5,000	C	10000	1067	0.1067	29375
L	1:10,000	A	10000	108	0.0108	1705
L	1:10,000	B	10000	367	0.0367	14575
L	1:10,000	C	10000	908	0.0908	33005
M	0.01	A	100000	n/a	n/a	n/a
M	0.01	B	100000	909	0.00909	17784
M	0.01	C	100000	1139	0.01139	31163
M	1:1,000	A	100000	1342	0.01342	37750
M	1:1,000	B	100000	1153	0.01153	28358
M	1:1,000	C	100000	1047	0.01047	43093
M	1:2,000	A	100000	1514	0.01514	24764
M	1:2,000	B	100000	n/a	n/a	n/a
M	1:2,000	C	100000	1157	0.01157	30591
M	1:5,000	A	100000	1323	0.01323	23269
M	1:5,000	B	100000	1595	0.01595	34790
M	1:5,000	C	100000	1352	0.01352	17968
M	1:10,000	A	100000	1342	0.01342	47367
M	1:10,000	B	100000	1163	0.01163	24155
M	1:10,000	C	100000	231	0.00231	4482
H	0.01	A	1000000	1651	0.001651	14149
H	0.01	B	1000000	n/a	n/a	n/a
H	0.01	C	1000000	7928	0.007928	61623
H	1:1,000	A	1000000	6507	0.006507	65644
H	1:1,000	B	1000000	3289	0.003289	35414
H	1:1,000	C	1000000	3239	0.003239	35232
H	1:2,000	A	1000000	4586	0.004586	42098
H	1:2,000	B	1000000	n/a	n/a	n/a
H	1:2,000	C	1000000	4072	0.004072	62169
H	1:5,000	A	1000000	3842	0.003842	33724
H	1:5,000	B	1000000	5543	0.005543	38316
H	1:5,000	C	1000000	4275	0.004275	20198
H	1:10,000	A	1000000	1593	0.001593	8462
H	1:10,000	B	1000000	2522	0.002522	40831
H	1:10,000	C	1000000	3444	0.003444	38059
H	0.01	C21	1000000	2334	0.002334	15549
H	1:1,000	C21	1000000	1264	0.001264	13363
H	1:2,000	C21	1000000	1287	0.001287	13686
H	1:5,000	C21	1000000	1376	0.001376	14906
H	1:10,000	C21	1000000	1188	0.001188	14553
1 Technical replicate (resequencing)
